# Supplementary material for: The Space Environment Activates Capsular Polysaccharide Production in Lacticaseibacillus rhamnosus Probio-M9 by Mutating the wze (ywqD) Gene
Source: Microbiol Spectr. 2023 Mar 2;11(2):e04677-22. doi: 10.1128/spectrum.04677-22 (PMC10101077; doi:10.1128/spectrum.04677-22)
Supplement: Supplemental file 1 — Supplemental material. Download spectrum.04677-22-s0001.xlsx, XLSX file, 0.01 MB [file spectrum.04677-22-s0001.xlsx]

## Sheet: Sheet1
Table S1. Information of the spaceflight.
Time (days)	Storage location/task	Environmental temperature (℃)
15	Incubator/check and store strains	4
65	Cabin of Long March 5B/ preflight test equipment	15-28
3	Cabin of Long March 5B/orbit flight	7-15
7	Cabin of Long March 5B/recovery and transport of cabin	6-35
7	Incubator/transport to laboratory	4
